# Supplementary material for: Bioactive Compounds, Antioxidant Activity, and Sensory Analysis of Rice-Based Extruded Snacks-Like Fortified with Bean and Carob Fruit Flours
Source: Foods. 2019 Sep 2;8(9):381. doi: 10.3390/foods8090381 (PMC6770175; doi:10.3390/foods8090381)
Supplement: Supplementary file 1 [file foods-08-00381-s001.zip]

Archive with 3 entries (3 files):
- Figure S4- HPLC Chromatograms- Inositol phosphates.pdf
- Supplementary  Principal Components Analysis.pdf
- Figure S3-HPLC Chromatograns sugars and galactosides.pdf
